# Supplementary material for: Mitochondrial Protease Oct1p Regulates Mitochondrial Homeostasis and Influences Pathogenicity through Affecting Hyphal Growth and Biofilm Formation Activities in Candida albicans
Source: J Fungi (Basel). 2024 May 30;10(6):391. doi: 10.3390/jof10060391 (PMC11204688; doi:10.3390/jof10060391)
Supplement: Supplementary file 1 [file jof-10-00391-s001.zip]

Archive with 1 entries (1 files):
- jof-2990947-supplementary.pdf
